# Supplementary material for: Practical Bias Correction in Aerial Surveys of Large Mammals: Validation of Hybrid Double-Observer with Sightability Method against Known Abundance of Feral Horse (Equus caballus) Populations
Source: PLoS One. 2016 May 3;11(5):e0154902. doi: 10.1371/journal.pone.0154902 (PMC4854450; doi:10.1371/journal.pone.0154902)
Supplement: S1 Table — (CSV) [file pone.0154902.s001.csv]

Obs #	Flight #	Date of Observation	Area_ID	Time (hh:mm:ss)	No Adults	No Foals	No Total	Left Front Detection	Right Front Detection	Left Back Detection	Right Back Detection	Side of Ship (L=Left, R=Right, B=Both, C=center only)	Activity (M=moving, S=still)	Visual Field: O=Open, B=Broken, T=Tree	% Concealing Vegetation	Distance bin (km) (Front observer)	Distance bin (km) (Back observer)	Light (O=Overcast, P=Partly cloudy, C=Clear)	Topo Class (S+Smooth, R=Rugged)	% of ground snow-covered	Left Front Observer (P = pilot)	Right Front Observer (P = pilot)	Left Back Observer	Right Back Observer
1	6	2/20/2009	SAND	10:00:00	7	0	7	0	0	1	0	L	S	B	20	0.2	0.2	O	S	0	P-DF	JR	DS	KG
2	6	2/20/2009	SAND	11:00:00	3	0	3	0	0	1	0	L	S	B	70	0.6	0.6	O	S	80	P-DF	JR	DS	KG
3	6	2/20/2009	SAND	11:00:00	3	0	3	0	0	0	1	R	S	B	30	0.2	0.2	P	S	80	P-DF	JR	DS	KG
4	6	2/20/2009	SAND	11:00:00	2	0	2	0	0	1	0	L	S	O	0	0.6	0.6	P	S	100	P-DF	JR	DS	KG
5	6	2/20/2009	SAND	12:00:00	1	0	1	0	1	0	0	R	S	B	40	0.6	0.6	P	S	80	P-DF	JR	DS	KG
6	6	2/20/2009	SAND	12:00:00	4	0	4	0	1	0	0	R	S	B	80	1.2	1.2	P	S	30	P-DF	JR	DS	KG
7	6	2/20/2009	SAND	12:00:00	5	0	5	0	1	0	0	R	S	B	70	0.6	0.6	P	R	50	P-DF	JR	DS	KG
8	6	2/20/2009	SAND	12:00:00	5	0	5	0	1	0	1	R	S	B	70	0.2	0.2	P	S	50	P-DF	JR	DS	KG
9	6	2/20/2009	SAND	12:00:00	1	0	1	0	0	1	0	L	S	B	30	0.2	0.2	O	S	0	P-DF	JR	DS	KG
10	6	2/20/2009	SAND	12:00:00	7	0	7	0	1	0	1	R	S	B	50	0.6	0.6	O	S	0	P-DF	JR	DS	KG
11	6	2/20/2009	SAND	12:00:00	2	0	2	0	1	0	0	R	S	B	50	0.2	0.2	O	S	0	P-DF	JR	DS	KG
12	6	2/20/2009	SAND	14:00:00	5	0	5	0	1	0	1	R	S	B	40	0.6	0.6	C	S	0	P-DF	JR	KG	DS
13	6	2/20/2009	SAND	14:00:00	4	0	4	0	1	0	1	R	S	B	40	0.6	0.6	C	S	0	P-DF	JR	KG	DS
14	6	2/20/2009	SAND	14:00:00	6	0	6	0	1	0	0	R	S	B	50	0.6	0.6	C	S	50	P-DF	JR	KG	DS
15	6	2/20/2009	SAND	14:00:00	7	0	7	0	0	1	0	L	S	B	50	0.6	0.6	C	S	10	P-DF	JR	KG	DS
16	6	2/20/2009	SAND	14:00:00	5	0	5	0	0	1	0	L	S	B	20	0.2	0.2	P	S	30	P-DF	JR	KG	DS
17	6	2/20/2009	SAND	14:00:00	2	0	2	0	1	0	1	R	M	B	40	0.6	0.6	P	S	10	P-DF	JR	KG	DS
18	6	2/20/2009	SAND	14:00:00	4	0	4	0	0	0	1	R	S	B	30	0.2	0.2	P	S	10	P-DF	JR	KG	DS
19	6	2/20/2009	SAND	14:00:00	4	0	4	0	0	1	0	L	S	B	70	0.2	0.2	P	S	50	P-DF	JR	KG	DS
20	6	2/20/2009	SAND	14:00:00	9	0	9	0	0	1	0	L	S	B	30	0.2	0.2	P	S	10	P-DF	JR	KG	DS
21	6	2/20/2009	SAND	14:00:00	1	0	1	0	1	0	0	R	S	B	40	0.2	0.2	P	S	0	P-DF	JR	KG	DS
22	7	2/20/2009	SAND	15:00:00	5	0	5	0	1	0	1	R	M	O	0	0.2	0.2	P	S	0	P-DF	JR	KG	DS
23	7	2/20/2009	SAND	15:00:00	2	0	2	0	1	0	0	R	S	B	30	0.6	0.6	P	S	0	P-DF	JR	KG	DS
24	7	2/20/2009	SAND	15:00:00	4	0	4	0	1	0	1	R	S	B	50	0.6	0.6	P	S	0	P-DF	JR	KG	DS
25	7	2/20/2009	SAND	15:00:00	6	0	6	0	1	0	1	R	S	B	40	0.6	0.6	P	S	60	P-DF	JR	KG	DS
26	7	2/20/2009	SAND	15:00:00	7	0	7	0	0	0	1	R	M	B	50	0.6	0.6	P	S	80	P-DF	JR	KG	DS
27	7	2/20/2009	SAND	15:00:00	3	0	3	0	0	1	0	L	S	B	60	0.2	0.2	P	S	100	P-DF	JR	KG	DS
28	7	2/20/2009	SAND	15:00:00	4	0	4	0	0	1	0	L	S	B	40	0.2	0.2	P	S	30	P-DF	JR	KG	DS
29	7	2/20/2009	SAND	15:00:00	3	0	3	0	0	1	0	L	S	B	30	0.2	0.2	P	S	40	P-DF	JR	KG	DS
30	7	2/20/2009	SAND	15:00:00	8	0	8	0	1	0	0	R	M	B	30	0.6	0.6	P	R	0	P-DF	JR	KG	DS
31	7	2/20/2009	SAND	15:00:00	3	0	3	1	0	0	0	L	S	B	40	0.2	0.2	P	S	0	P-DF	JR	KG	DS
32	7	2/20/2009	SAND	15:00:00	7	0	7	0	1	0	1	R	S	B	60	0.2	0.2	P	S	0	P-DF	JR	KG	DS
33	7	2/20/2009	SAND	15:00:00	9	0	9	0	0	0	1	R	S	B	60	0.2	0.2	P	S	0	P-DF	JR	KG	DS
34	7	2/20/2009	SAND	15:00:00	2	0	2	0	1	0	1	R	S	B	40	0.2	0.2	P	S	100	P-DF	JR	KG	DS
35	7	2/20/2009	SAND	15:00:00	3	0	3	0	1	0	1	R	S	B	60	0.2	0.2	P	S	100	P-DF	JR	KG	DS
1	1	2/22/2008	MCP	9:00:00	1	0	1	0	1	0	0	R	S	O	0	1.2	1.2	C	S	0	P-DF	JR	JF	TH
31	1	2/22/2008	MCP	9:00:00	3	0	3	0	0	1	0	L	S	O	0	0.6	0.6	C	S	0	P-DF	JR	JF	TH
2	1	2/22/2008	MCP	9:00:00	23	0	23	0	1	0	1	R	S	O	0	1.2	1.2	C	S	0	P-DF	JR	JF	TH
32	1	2/22/2008	MCP	9:00:00	3	0	3	0	0	1	0	L	S	O	0	0.6	0.6	C	S	0	P-DF	JR	JF	TH
36	1	2/22/2008	MCP	9:00:00	6	0	6	0	1	0	1	R	S	B	10	0.2	0.2	C	S	0	P-DF	JR	JF	TH
3	1	2/22/2008	MCP	9:00:00	5	0	5	0	1	0	1	R	S	B	30	1.2	1.2	C	S	0	P-DF	JR	JF	TH
4	1	2/22/2008	MCP	9:00:00	5	0	5	0	0	0	1	R	S	B	40	1.2	1.2	C	S	0	P-DF	JR	JF	TH
5	1	2/22/2008	MCP	9:00:00	32	1	33	0	1	0	1	R	M	B	30	1.2	1.2	C	S	0	P-DF	JR	JF	TH
37	1	2/22/2008	MCP	10:00:00	49	1	50	0	0	1	0	L	S	B	10	0.2	0.2	C	S	0	P-DF	JR	JF	TH
33	1	2/22/2008	MCP	10:00:00	5	0	5	0	0	1	0	L	S	B	20	0.6	0.6	C	S	0	P-DF	JR	JF	TH
38	1	2/22/2008	MCP	10:00:00	8	0	8	0	0	1	0	L	S	B	10	0.2	0.2	C	S	0	P-DF	JR	JF	TH
34	1	2/22/2008	MCP	10:00:00	2	0	2	0	1	0	1	R	S	B	10	0.6	0.6	C	S	0	P-DF	JR	JF	TH
6	1	2/22/2008	MCP	10:00:00	3	0	3	0	0	1	0	L	S	B	10	1.2	1.2	C	S	0	P-DF	JR	JF	TH
7	1	2/22/2008	MCP	10:00:00	4	0	4	0	0	1	0	L	S	O	0	1.2	1.2	C	S	0	P-DF	JR	JF	TH
35	1	2/22/2008	MCP	10:00:00	2	0	2	0	1	0	1	R	S	B	10	0.6	0.6	C	S	0	P-DF	JR	JF	TH
39	1	2/22/2008	MCP	10:00:00	4	0	4	0	1	0	1	R	S	O	0	0.2	0.2	C	S	0	P-DF	JR	JF	TH
40	2	2/22/2008	MCP	12:00:00	8	0	8	0	0	1	0	L	S	B	20	0.2	0.2	C	S	0	P-DF	JR	TH	JF
41	2	2/22/2008	MCP	12:00:00	23	0	23	0	1	0	1	R	S	B	20	0.2	0.2	C	S	0	P-DF	JR	TH	JF
36	2	2/22/2008	MCP	12:00:00	2	0	2	0	1	0	1	R	S	B	20	0.6	0.6	C	S	0	P-DF	JR	TH	JF
42	2	2/22/2008	MCP	12:00:00	3	0	3	0	1	0	1	R	S	B	10	0.2	0.2	C	S	0	P-DF	JR	TH	JF
8	2	2/22/2008	MCP	12:00:00	3	0	3	0	1	0	1	R	S	B	20	1.2	1.2	C	S	0	P-DF	JR	TH	JF
9	2	2/22/2008	MCP	12:00:00	1	0	1	0	0	0	1	R	M	B	20	1.2	1.2	C	S	0	P-DF	JR	TH	JF
43	2	2/22/2008	MCP	12:00:00	6	0	6	0	0	1	0	L	S	B	10	0.2	0.2	C	S	0	P-DF	JR	TH	JF
37	2	2/22/2008	MCP	12:00:00	3	0	3	0	0	1	0	L	S	O	0	0.6	0.6	C	S	0	P-DF	JR	TH	JF
44	2	2/22/2008	MCP	12:00:00	5	0	5	0	1	0	1	R	S	B	50	0.2	0.2	C	S	0	P-DF	JR	TH	JF
38	2	2/22/2008	MCP	12:00:00	32	1	33	0	1	0	1	R	M	B	30	0.6	0.6	C	S	0	P-DF	JR	TH	JF
45	2	2/22/2008	MCP	12:00:00	4	0	4	0	0	1	0	L	S	B	20	0.2	0.2	C	S	0	P-DF	JR	TH	JF
39	2	2/22/2008	MCP	12:00:00	5	0	5	0	0	1	0	L	S	B	10	0.6	0.6	C	S	0	P-DF	JR	TH	JF
10	2	2/22/2008	MCP	12:00:00	2	0	2	0	0	1	0	L	S	B	10	1.2	1.2	C	S	0	P-DF	JR	TH	JF
40	2	2/22/2008	MCP	13:00:00	27	0	27	0	1	0	1	R	S	B	60	0.6	0.6	C	S	0	P-DF	JR	TH	JF
46	2	2/22/2008	MCP	13:00:00	12	1	13	0	1	0	1	R	S	B	40	0.2	0.2	C	S	0	P-DF	JR	TH	JF
47	2	2/22/2008	MCP	13:00:00	4	0	4	0	0	1	0	L	S	B	20	0.2	0.2	C	S	0	P-DF	JR	TH	JF
48	2	2/22/2008	MCP	13:00:00	7	0	7	0	0	1	0	L	S	B	20	0.2	0.2	C	S	0	P-DF	JR	TH	JF
49	2	2/22/2008	MCP	13:00:00	2	0	2	0	1	0	0	R	S	B	10	0.2	0.2	C	S	0	P-DF	JR	TH	JF
50	2	2/22/2008	MCP	13:00:00	4	0	4	0	1	0	1	R	S	B	10	0.2	0.2	C	S	0	P-DF	JR	TH	JF
51	2	2/22/2008	MCP	13:00:00	4	0	4	0	0	0	1	R	S	B	10	0.2	0.2	C	S	0	P-DF	JR	TH	JF
52	3	2/22/2008	MCP	14:00:00	3	0	3	0	0	1	0	L	S	B	10	0.2	0.2	C	S	0	P-DF	JR	TH	JF
53	3	2/22/2008	MCP	14:00:00	17	0	17	0	0	1	0	L	S	B	40	0.2	0.2	C	S	0	P-DF	JR	TH	JF
54	3	2/22/2008	MCP	14:00:00	7	0	7	0	0	1	0	L	S	B	30	0.2	0.2	C	S	0	P-DF	JR	TH	JF
55	3	2/22/2008	MCP	14:00:00	2	0	2	0	0	1	0	L	S	B	30	0.2	0.2	C	S	0	P-DF	JR	TH	JF
11	3	2/22/2008	MCP	14:00:00	9	0	9	0	1	0	1	R	S	O	0	1.2	1.2	C	S	0	P-DF	JR	TH	JF
56	3	2/22/2008	MCP	14:00:00	3	0	3	0	1	0	1	R	S	O	0	0.2	0.2	C	S	0	P-DF	JR	TH	JF
57	3	2/22/2008	MCP	14:00:00	1	0	1	0	0	1	0	L	S	B	20	0.2	0.2	C	S	0	P-DF	JR	TH	JF
41	3	2/22/2008	MCP	14:00:00	32	1	33	0	1	0	1	R	S	B	50	0.6	0.6	C	S	0	P-DF	JR	TH	JF
12	3	2/22/2008	MCP	14:00:00	5	0	5	0	0	1	0	L	S	B	20	1.2	1.2	C	S	0	P-DF	JR	TH	JF
58	3	2/22/2008	MCP	14:00:00	6	0	6	0	0	1	0	L	S	O	0	0.2	0.2	C	S	0	P-DF	JR	TH	JF
59	3	2/22/2008	MCP	14:00:00	1	0	1	0	0	1	0	L	S	O	0	0.2	0.2	C	S	0	P-DF	JR	TH	JF
60	3	2/22/2008	MCP	14:00:00	10	0	10	0	0	1	0	L	S	O	0	0.2	0.2	C	S	0	P-DF	JR	TH	JF
61	3	2/22/2008	MCP	14:00:00	3	0	3	0	0	1	0	L	S	O	0	0.2	0.2	C	S	0	P-DF	JR	TH	JF
62	3	2/22/2008	MCP	14:00:00	8	0	8	0	0	1	0	L	S	O	0	0.2	0.2	C	S	0	P-DF	JR	TH	JF
63	3	2/22/2008	MCP	14:00:00	9	0	9	0	0	1	0	L	S	O	0	0.2	0.2	C	S	0	P-DF	JR	TH	JF
64	3	2/22/2008	MCP	14:00:00	3	0	3	0	0	1	0	L	S	O	0	0.2	0.2	C	S	0	P-DF	JR	TH	JF
65	3	2/22/2008	MCP	14:00:00	12	0	12	0	0	1	0	L	S	O	0	0.2	0.2	C	S	0	P-DF	JR	TH	JF
66	3	2/22/2008	MCP	14:00:00	4	1	5	0	0	1	0	L	S	B	10	0.2	0.2	C	S	0	P-DF	JR	TH	JF
67	3	2/22/2008	MCP	14:00:00	3	0	3	0	1	0	0	R	S	B	10	0.2	0.2	C	S	0	P-DF	JR	TH	JF
13	3	2/22/2008	MCP	14:00:00	2	0	2	0	1	0	1	R	S	B	30	1.2	1.2	C	S	0	P-DF	JR	TH	JF
68	3	2/22/2008	MCP	15:00:00	4	0	4	0	0	1	0	L	S	O	0	0.2	0.2	C	S	0	P-DF	JR	TH	JF
1	13	8/11/2004	LO	8:48:25	5	1	6	1	1	1	1	R	M	O	0	0.2	1.2		S	0	HH	P-	JR	JR
2	13	8/11/2004	LO	9:05:05	4	1	5	1	1	1	1	R	M	O	0	0.6	1.2		S	0	HH	P-	JR	JR
3	13	8/11/2004	LO	9:16:30	7	4	11	1	1	1	1	R	M	O	0	0.6	1.2		S	0	HH	P-	JR	JR
4	13	8/11/2004	LO	9:20:20	7	3	10	1	1	1	1	R	M	O	0	0.2	0.2		S	0	HH	P-	JR	JR
5	13	8/11/2004	LO	9:33:31	8	5	13	1	1	1	1	C	M	O	0	0.2	0.2		S	0	HH	P-	JR	JR
6	13	8/11/2004	LO	9:46:15	1	0	1	1	1	1	1	L	M	O	0	0.2	0.2		S	0	HH	P-	JR	JR
7	13	8/11/2004	LO	10:11:50	2	0	2	1	1	0	0	L	M	O	0	0.6	2.4		S	0	HH	P-	JR	JR
8	13	8/11/2004	LO	11:56:57	2	0	2	1	1	1	1	L	M	O	0	0.2	0.2		S	0	HH	P-	JR	JR
9	13	8/11/2004	LO	11:57:10	6	3	9	1	1	1	1	R	M	O	0	0.2	1.2		S	0	HH	P-	JR	JR
10	13	8/11/2004	LO	12:03:00	9	2	11	1	1	1	1	R	M	O	0	0.2	1.2		S	0	HH	P-	JR	JR
11	13	8/11/2004	LO	12:09:30	36	10	46	1	1	1	1	L	M	O	0	0.2	0.2		S	0	HH	P-	JR	JR
12	13	8/11/2004	LO	12:14:43	14	5	19	1	1	1	1	C	M	O	0	0.2	0.2		S	0	HH	P-	JR	JR
13	13	8/11/2004	LO	12:16:51	65	19	84	1	1	1	1	R	M	O	0	0.2	0.2		S	0	HH	P-	JR	JR
14	13	8/11/2004	LO	12:23:09	6	2	8	0	0	1	1	R	M	O	0	1.2	1.2		S	0	HH	P-	JR	JR
15	13	8/11/2004	LO	12:26:08	5	2	7	1	1	1	1	L	M	O	0	0.2	0.2		S	0	HH	P-	JR	JR
16	13	8/11/2004	LO	12:29:33	3	0	3	1	1	1	1	C	M	O	0	1.2	0.2		S	0	HH	P-	JR	JR
17	14	8/11/2004	LO	12:37:02	7	0	7	1	1	1	1	R	M	O	0	0.6	0.6		S	0	HH	P-	JR	JR
18	14	8/11/2004	LO	12:45:46	4	0	4	1	1	1	1	R	M	O	0	0.6	0.6		R	0	HH	P-	JR	JR
19	14	8/11/2004	LO	12:52:50	4	2	6	1	1	1	1	R	M	O	0	0.6	1.2		S	0	HH	P-	JR	JR
20	14	8/11/2004	LO	13:04:00	10	4	14	1	1	0	0	L	M	O	0	0.6	2.4		S	0	HH	P-	JR	JR
21	14	8/11/2004	LO	13:06:58	9	2	11	1	1	1	1	R	M	O	0	0.6	0.2		S	0	HH	P-	JR	JR
22	14	8/11/2004	LO	13:08:30	5	0	5	1	1	1	1	R	M	O	0	0.2	0.6		S	0	HH	P-	JR	JR
23	14	8/11/2004	LO	13:09:08	7	0	7	1	1	1	1	R	M	O	0	0.2	0.2		S	0	HH	P-	JR	JR
24	14	8/11/2004	LO	13:16:01	5	1	6	1	1	1	1	R	M	O	0	0.6	0.6		S	0	HH	P-	JR	JR
25	14	8/11/2004	LO	13:31:08	4	0	4	1	1	1	1	R	M	O	0	2.4	2.4		S	0	HH	P-	JR	JR
26	14	8/11/2004	LO	14:42:45	3	0	3	1	1	1	1	L	M	O	0	0.6	0.6		S	0	HH	P-	JR	JR
27	14	8/11/2004	LO	14:45:30	6	1	7	1	1	1	1	C	M	O	0	0.2	0.2		S	0	HH	P-	JR	JR
28	14	8/11/2004	LO	14:47:50	5	3	8	1	1	1	1	L	M	O	0	0.2	0.2		S	0	HH	P-	JR	JR
29	14	8/11/2004	LO	14:48:31	5	0	5	1	1	1	1	L	M	O	0	1.2	1.2		S	0	HH	P-	JR	JR
30	14	8/11/2004	LO	14:56:12	3	1	4	1	1	0	0	L	M	O	0	0.2	2.4		S	0	HH	P-	JR	JR
31	14	8/11/2004	LO	14:59:00	11	3	14	1	1	1	1	R	M	O	0	1.2	1.2		S	0	HH	P-	JR	JR
32	14	8/11/2004	LO	14:59:30	7	0	7	1	1	1	1	R	M	O	0	1.2	1.2		S	0	HH	P-	JR	JR
33	14	8/11/2004	LO	14:56:51	16	3	19	1	1	1	1	R	M	O	0	1.2	1.2		S	0	HH	P-	JR	JR
34	14	8/11/2004	LO	15:01:43	5	3	8	1	1	1	1	R	M	O	0	1.2	1.2		S	0	HH	P-	JR	JR
35	14	8/11/2004	LO	15:08:03	9	1	10	1	1	0	0	R	M	O	0	0.2	2.4		S	0	HH	P-	JR	JR
36	14	8/11/2004	LO	15:13:20	7	1	8	1	1	1	1	R	M	O	0	0.2	0.2		S	0	HH	P-	JR	JR
37	14	8/11/2004	LO	15:14:06	5	1	6	1	1	1	1	R	M	O	0	0.2	0.2		S	0	HH	P-	JR	JR
38	14	8/11/2004	LO	15:13:47	1	0	1	1	1	1	1	L	M	O	0	0.6	0.6		S	0	HH	P-	JR	JR
39	14	8/11/2004	LO	15:21:11	5	0	5	1	1	0	0	L	M	O	0	0.6	2.4		S	0	HH	P-	JR	JR
40	14	8/11/2004	LO	15:23:47	5	3	8	1	1	0	0	L	M	O	0	0.6	2.4		S	0	HH	P-	JR	JR
41	14	8/11/2004	LO	15:42:03	6	1	7	1	1	1	1	L	M	O	0	0.6	0.6		S	0	HH	P-	JR	JR
42	14	8/11/2004	LO	15:43:11	19	4	23	1	1	1	1	C	M	O	0	0.6	0.6		S	0	HH	P-	JR	JR
43	14	8/11/2004	LO	15:50:16	2	0	2	1	1	1	1	R	M	O	0	0.6	0.6		S	0	HH	P-	JR	JR
44	15	8/12/2004	LO	8:01:04	1	0	1	1	1	1	1	R	M	O	0	0.6	0.6		S	0	HH	P-	JR	JR
45	15	8/12/2004	LO	8:05:57	2	0	2	1	1	1	1	L	M	O	0	0.6	0.6		S	0	HH	P-	JR	JR
46	15	8/12/2004	LO	8:18:00	6	0	6	1	1	1	1	C	M	O	0	0.6	0.6		S	0	HH	P-	JR	JR
47	15	8/12/2004	LO	8:20:51	7	1	8	1	1	1	1	C	M	O	0	0.2	0.2		S	0	HH	P-	JR	JR
48	15	8/12/2004	LO	8:17:55	7	3	10	1	1	1	1	L	M	O	0	0.6	2.4		S	0	HH	P-	JR	JR
49	15	8/12/2004	LO	8:17:55	14	3	17	1	1	1	1	L	M	O	0	0.6	2.4		S	0	HH	P-	JR	JR
50	15	8/12/2004	LO	8:25:30	2	1	3	1	1	0	0	L	M	O	0	0.6	2.4		S	0	HH	P-	JR	JR
51	15	8/12/2004	LO	8:33:10	6	2	8	1	1	1	1	C	M	O	0	0.2	0.2		S	0	HH	P-	JR	JR
52	15	8/12/2004	LO	8:43:33	2	1	3	1	1	0	0	R	M	O	0	0.2	2.4		S	0	HH	P-	JR	JR
53	15	8/12/2004	LO	8:53:30	6	1	7	1	1	1	1	R	M	O	0	0.2	2.4		S	0	HH	P-	JR	JR
54	15	8/12/2004	LO	9:10:33	6	3	9	1	1	1	1	L	M	O	0	0.6	2.4		S	0	HH	P-	JR	JR
55	15	8/12/2004	LO	9:10:33	17	5	22	1	1	1	1	L	M	O	0	0.6	2.4		S	0	HH	P-	JR	JR
56	15	8/12/2004	LO	9:10:33	7	1	8	1	1	1	1	L	M	O	0	0.6	2.4		S	0	HH	P-	JR	JR
57	15	8/12/2004	LO	9:14:30	19	5	24	1	1	1	1	L	M	O	0	0.6	2.4		S	0	HH	P-	JR	JR
58	15	8/12/2004	LO	9:15:20	13	3	16	1	1	1	1	L	M	O	0	0.6	2.4		S	0	HH	P-	JR	JR
59	15	8/12/2004	LO	9:16:40	21	5	26	1	1	1	1	L	M	O	0	0.6	2.4		S	0	HH	P-	JR	JR
60	15	8/12/2004	LO	9:17:20	8	4	12	1	1	1	1	L	M	O	0	0.6	2.4		S	0	HH	P-	JR	JR
61	15	8/12/2004	LO	9:18:51	10	4	14	1	1	1	1	L	M	O	0	0.6	2.4		S	0	HH	P-	JR	JR
62	15	8/12/2004	LO	9:20:07	22	8	30	1	1	1	1	L	M	O	0	0.6	2.4		S	0	HH	P-	JR	JR
63	15	8/12/2004	LO	9:46:50	3	1	4	1	1	1	1	R	M	O	0	0.6	0.6		S	0	HH	P-	JR	JR
64	15	8/12/2004	LO	9:49:26	5	1	6	1	1	1	1	R	M	O	0	0.2	0.6		S	0	HH	P-	JR	JR
65	15	8/12/2004	LO	9:52:21	4	1	5	1	1	1	1	L	M	O	0	0.6	0.6		S	0	HH	P-	JR	JR
66	15	8/12/2004	LO	9:58:35	2	0	2	1	1	1	1	R	M	O	0	0.2	0.2		S	0	HH	P-	JR	JR
67	15	8/12/2004	LO	9:59:37	11	1	12	1	1	1	1	R	M	O	0	0.6	0.6		S	0	HH	P-	JR	JR
1	16	11/12/2004	LO	8:42:00	7	4	11	1	1	0	0	L	M	O	0	0.2	2.4		S	0	HH	P-	JR	JR
2	16	11/12/2004	LO	8:46:00	3	1	4	1	1	0	0	L	M	O	0	1.2	2.4		S	0	HH	P-	JR	JR
3	16	11/12/2004	LO	9:32:00	9	0	9	1	1	1	1	R	M	O	0	0.2	0.2		S	0	HH	P-	JR	JR
4	16	11/12/2004	LO	9:39:50	10	4	14	1	1	1	1	L	M	O	0	0.2	0.2		S	0	HH	P-	JR	JR
5	16	11/12/2004	LO	9:43:30	1	0	1	1	1	1	1	L	M	O	0	0.2	0.2		S	0	HH	P-	JR	JR
6	16	11/12/2004	LO	10:07:00	11	0	11	1	1	1	1	L	M	O	0	0.2	0.2		S	0	HH	P-	JR	JR
7	16	11/12/2004	LO	10:10:00	3	1	4	1	1	0	0	L	M	O	0	0.2	2.4		S	0	HH	P-	JR	JR
8	16	11/12/2004	LO	10:20:00	3	0	3	0	0	1	1	R	M	O	0	0.2	0.2		S	0	HH	P-	JR	JR
9	16	11/12/2004	LO	10:31:00	2	1	3	1	1	0	0	L	M	O	0	1.2	2.4		S	0	HH	P-	JR	JR
10	16	11/12/2004	LO	11:45:00	9	2	11	1	1	0	0	L	M	O	0	1.2	2.4		S	0	HH	P-	JR	JR
1	17	11/12/2004	LO	12:26:00	1	0	1	0	0	1	1	R	M	O	0	1.2	1.2		S	0	HH	P-	JR	JR
2	17	11/12/2004	LO	12:30:00	1	0	1	1	1	1	1	R	M	O	0	1.2	1.2		S	0	HH	P-	JR	JR
3	17	11/12/2004	LO	12:32:00	4	0	4	1	1	1	1	L	M	O	0	1.2	1.2		S	0	HH	P-	JR	JR
4	17	11/12/2004	LO	12:37:00	5	0	5	1	1	1	1	R	M	O	0	1.2	1.2		S	0	HH	P-	JR	JR
5	17	11/12/2004	LO	12:39:00	9	0	9	1	1	1	1	R	M	O	0	1.2	1.2		S	0	HH	P-	JR	JR
6	17	11/12/2004	LO	13:19:00	2	1	3	1	1	1	1	R	M	O	0	1.2	1.2		S	0	HH	P-	JR	JR
7	17	11/12/2004	LO	14:15:00	2	0	2	0	0	1	1	R	M	O	0	1.2	1.2		S	0	HH	P-	JR	JR
8	17	11/12/2004	LO	14:18:00	1	0	1	1	1	1	1	R	M	O	0	1.2	1.2		S	0	HH	P-	JR	JR
9	17	11/12/2004	LO	14:25:00	5	1	6	1	1	1	1	L	M	O	0	1.2	1.2		S	0	HH	P-	JR	JR
10	17	11/12/2004	LO	14:29:00	4	0	4	1	1	1	1	L	M	O	0	1.2	1.2		S	0	HH	P-	JR	JR
11	17	11/12/2004	LO	14:35:00	19	1	20	1	1	1	1	C	M	O	0	0.2	0.2		S	0	HH	P-	JR	JR
12	17	11/12/2004	LO	14:41:00	1	0	1	1	1	1	1	L	M	O	0	1.2	1.2		S	0	HH	P-	JR	JR
13	17	11/12/2004	LO	14:49:00	2	0	2	1	1	1	1	L	M	O	0	1.2	1.2		S	0	HH	P-	JR	JR
1	18	11/13/2004	LO	12:54:13	3	0	3	1	1	1	1	L	M	O	0	0.2	0.2		S	0	HH	P-	JR	JR
2	18	11/13/2004	LO	13:00:00	5	0	5	1	1	1	1	R	M	O	0	1.2	1.2		S	0	HH	P-	JR	JR
3	18	11/13/2004	LO	13:08:52	5	0	5	1	1	1	1	L	M	O	0	1.2	1.2		S	0	HH	P-	JR	JR
4	18	11/13/2004	LO	13:10:00	4	0	4	1	1	1	1	L	M	O	0	1.2	1.2		S	0	HH	P-	JR	JR
5	18	11/13/2004	LO	13:11:00	2	1	3	1	1	0	0	R	M	O	0	0.2	2.4		S	0	HH	P-	JR	JR
6	18	11/13/2004	LO	13:00:00	2	0	2	1	1	1	1	R	M	O	0	1.2	2.4		S	0	HH	P-	JR	JR
7	18	11/13/2004	LO	13:20:00	9	0	9	1	1	1	1	R	M	O	0	1.2	1.2		S	0	HH	P-	JR	JR
8	18	11/13/2004	LO	13:20:50	3	0	3	1	1	0	0	L	M	O	0	1.2	2.4		S	0	HH	P-	JR	JR
9	18	11/13/2004	LO	13:40:00	3	0	3	1	1	1	1	R	M	O	0	1.2	1.2		S	0	HH	P-	JR	JR
10	18	11/13/2004	LO	13:51:38	5	2	7	1	1	1	1	R	M	O	0	1.2	1.2		S	0	HH	P-	JR	JR
11	18	11/13/2004	LO	13:55:00	5	0	5	1	1	1	1	R	M	O	0	1.2	1.2		S	0	HH	P-	JR	JR
12	18	11/13/2004	LO	14:12:00	3	0	3	1	1	1	1	L	M	O	0	1.2	1.2		S	0	HH	P-	JR	JR
13	18	11/13/2004	LO	14:19:00	1	0	1	0	0	1	1	R	M	O	0	1.2	1.2		S	0	HH	P-	JR	JR
14	18	11/13/2004	LO	14:40:00	10	1	11	1	1	1	1	R	M	O	0	1.2	1.2		S	0	HH	P-	JR	JR
1	8	2/22/2009	CEDAR	9:00:00	1	0	1	1	0	0	0	C	S	T	30	0.2	0.2	O	R	0	JR	P-PC	KG	JD
2	8	2/22/2009	CEDAR	10:00:00	8	0	8	0	0	0	1	R	M	T	40	0.2	0.2	O	R	30	JR	P-PC	KG	JD
3	8	2/22/2009	CEDAR	10:00:00	1	0	1	1	0	1	0	L	M	O	0	0.6	0.6	O	S	0	JR	P-PC	KG	JD
4	8	2/22/2009	CEDAR	10:00:00	7	0	7	0	0	0	1	R	M	O	0	0.2	0.2	O	S	0	JR	P-PC	KG	JD
5	8	2/22/2009	CEDAR	10:00:00	9	0	9	0	0	0	1	R	S	O	0	0.6	0.6	O	R	0	JR	P-PC	KG	JD
6	8	2/22/2009	CEDAR	10:00:00	5	0	5	1	0	1	0	L	M	O	0	0.6	0.6	O	S	0	JR	P-PC	KG	JD
7	8	2/22/2009	CEDAR	10:00:00	2	0	2	1	0	0	0	L	M	B	40	0.2	0.2	O	S	0	JR	P-PC	KG	JD
8	8	2/22/2009	CEDAR	11:00:00	8	0	8	0	0	0	1	R	S	O	0	0.6	0.6	O	S	0	JR	P-PC	KG	JD
9	8	2/22/2009	CEDAR	11:00:00	3	0	3	1	0	1	0	L	M	B	10	0.2	0.2	O	R	0	JR	P-PC	KG	JD
10	8	2/22/2009	CEDAR	11:00:00	2	0	2	1	0	1	0	L	M	B	10	0.2	0.2	O	R	0	JR	P-PC	KG	JD
11	8	2/22/2009	CEDAR	11:00:00	4	0	4	1	0	1	0	L	S	B	10	0.2	0.2	O	S	0	JR	P-PC	KG	JD
12	8	2/22/2009	CEDAR	11:00:00	5	0	5	0	0	1	0	L	S	B	10	0.6	0.6	O	S	0	JR	P-PC	KG	JD
13	8	2/22/2009	CEDAR	12:00:00	5	0	5	0	0	1	0	L	M	T	40	0.2	0.2	O	R	80	JR	P-PC	KG	JD
14	8	2/22/2009	CEDAR	12:00:00	1	0	1	0	0	1	0	C	S	T	30	0.2	0.2	O	R	20	JR	P-PC	KG	JD
15	8	2/22/2009	CEDAR	12:00:00	2	0	2	1	0	0	0	L	M	T	20	0.2	0.2	O	R	20	JR	P-PC	KG	JD
16	8	2/22/2009	CEDAR	13:00:00	3	0	3	0	1	0	0	R	S	T	30	0.6	0.6	P	R	80	JR	P-PC	JD	KG
17	8	2/22/2009	CEDAR	13:00:00	4	0	4	1	0	0	0	C	M	T	40	0.2	0.2	P	R	80	JR	P-PC	JD	KG
18	8	2/22/2009	CEDAR	13:00:00	1	0	1	0	0	0	1	R	M	B	50	0.2	0.2	P	R	0	JR	P-PC	JD	KG
19	8	2/22/2009	CEDAR	13:00:00	4	0	4	1	0	0	0	L	M	T	20	0.6	0.6	P	R	80	JR	P-PC	JD	KG
20	8	2/22/2009	CEDAR	13:00:00	4	0	4	0	0	0	1	R	M	O	20	0.2	0.2	P	R	10	JR	P-PC	JD	KG
21	8	2/22/2009	CEDAR	13:00:00	2	0	2	0	1	0	0	R	M	T	20	0.2	0.2	O	R	90	JR	P-PC	JD	KG
22	8	2/22/2009	CEDAR	13:00:00	9	0	9	0	0	1	0	L	S	O	0	1.2	1.2	O	R	100	JR	P-PC	JD	KG
23	8	2/22/2009	CEDAR	13:00:00	4	0	4	1	0	0	0	C	M	T	20	1.2	1.2	O	R	100	JR	P-PC	JD	KG
24	8	2/22/2009	CEDAR	13:00:00	8	0	8	1	0	0	0	L	M	T	20	1.2	1.2	O	R	100	JR	P-PC	JD	KG
25	8	2/22/2009	CEDAR	14:00:00	1	0	1	1	0	0	0	C	M	O	0	0.6	0.6	O	S	0	JR	P-PC	JD	KG
26	8	2/22/2009	CEDAR	14:00:00	1	0	1	0	1	0	0	C	M	T	50	0.2	0.2	O	R	100	JR	P-PC	JD	KG
27	8	2/22/2009	CEDAR	14:00:00	2	0	2	1	0	0	0	L	M	O	0	0.6	0.6	O	R	0	JR	P-PC	JD	KG
28	8	2/22/2009	CEDAR	14:00:00	1	0	1	1	0	1	0	L	S	O	0	0.2	0.2	O	S	0	JR	P-PC	JD	KG
29	8	2/22/2009	CEDAR	14:00:00	4	0	4	0	0	1	0	L	S	O	0	0.6	0.6	O	R	0	JR	P-PC	JD	KG
30	8	2/22/2009	CEDAR	14:00:00	3	0	3	0	0	1	0	L	S	T	40	0.6	0.6	O	R	60	JR	P-PC	JD	KG
31	8	2/22/2009	CEDAR	14:00:00	2	0	2	1	0	1	0	L	M	T	10	0.2	0.2	O	R	0	JR	P-PC	JD	KG
32	8	2/22/2009	CEDAR	14:00:00	4	0	4	0	0	0	1	R	M	O	0	0.6	0.6	O	S	0	JR	P-PC	JD	KG
33	8	2/22/2009	CEDAR	14:00:00	2	0	2	0	0	1	0	L	M	T	10	1.2	1.2	O	R	0	JR	P-PC	JD	KG
34	8	2/22/2009	CEDAR	14:00:00	6	0	6	0	0	1	0	L	M	B	50	0.6	0.6	O	R	60	JR	P-PC	JD	KG
35	8	2/22/2009	CEDAR	15:00:00	3	0	3	0	0	0	1	R	M	B	50	0.2	0.2	O	R	0	JR	P-PC	JD	KG
36	8	2/22/2009	CEDAR	15:00:00	5	0	5	0	0	0	1	R	M	B	60	0.2	0.2	O	R	0	JR	P-PC	JD	KG
37	8	2/22/2009	CEDAR	15:00:00	4	0	4	0	0	0	1	R	M	B	30	1.2	1.2	O	S	0	JR	P-PC	JD	KG
38	8	2/22/2009	CEDAR	15:00:00	8	0	8	0	1	0	0	R	M	O	0	0.2	0.2	O	S	0	JR	P-PC	JD	KG
39	8	2/22/2009	CEDAR	15:00:00	3	0	3	0	0	1	0	L	M	B	40	1.2	1.2	O	S	0	JR	P-PC	JD	KG
40	8	2/22/2009	CEDAR	15:00:00	1	0	1	0	1	0	0	C	S	T	10	0.2	0.2	O	R	70	JR	P-PC	JD	KG
41	8	2/22/2009	CEDAR	16:00:00	1	0	1	0	0	0	1	R	S	O	0	0.6	0.6	O	R	0	JR	P-PC	KG	JD
42	8	2/22/2009	CEDAR	16:00:00	2	0	2	1	0	0	0	L	S	B	10	0.2	0.2	O	R	0	JR	P-PC	KG	JD
43	8	2/22/2009	CEDAR	16:00:00	2	0	2	1	0	1	0	L	M	B	20	0.2	0.2	O	S	0	JR	P-PC	KG	JD
44	8	2/22/2009	CEDAR	16:00:00	9	0	9	0	0	0	1	R	S	O	0	0.2	0.2	O	S	0	JR	P-PC	KG	JD
